# Supplementary material for: Mapping of Human Polyomavirus in Renal Cell Carcinoma Tissues
Source: Int J Mol Sci. 2024 Jul 27;25(15):8213. doi: 10.3390/ijms25158213 (PMC11312419; doi:10.3390/ijms25158213)
Supplement: Supplementary file 1 [file ijms-25-08213-s001.zip]

Archive with 1 entries (1 files):
- ijms-3087234-supplementary.pdf
